# Supplementary material for: Impact of Interleukin-17 Receptor A Gene Variants on Asthma Susceptibility and Clinical Manifestations in Children and Adolescents
Source: Children (Basel). 2024 May 28;11(6):657. doi: 10.3390/children11060657 (PMC11202101; doi:10.3390/children11060657)
Supplement: Supplementary file 1 [file children-11-00657-s001.zip]

Archive with 1 entries (1 files):
- children-2992271-supplementary.pdf
